# Supplementary material for: Intraoperative phrenic nerve stimulation to prevent diaphragm fiber weakness during thoracic surgery
Source: PLoS One. 2025 Apr 1;20(4):e0320936. doi: 10.1371/journal.pone.0320936 (PMC11961012; doi:10.1371/journal.pone.0320936)
Supplement: S1 Data — (PDF) [file pone.0320936.s011.xlsx]

## Sheet: DATA FLOW
	Number of subjects	Number of records
Fast Data	18	363
Slow Data	19	382
All Data	19	745

## Sheet: AREA Models
Table 1. Linear Mixed Model on AREA
	FAST					SLOW					ALL
	Estimate	Se	0.025	0.975	p-values	Estimate	Se	0.025	0.975	p-values	Estimate	Se	0.025	0.975	p-values
Intercept	5826.23	477.37	4819.06	6833.39	<.0001	4741.7	325.81	4057.2	5426.2	<.0001	5887.8	305.85	5245.22	6530.37	<.0001
Side A vs B	-30.5273	189.33	-402.91	341.86	0.872	878.66	220.53	444.99	1312.34	<.0001	-231.02	212.71	-648.63	186.59	0.2778
FIBER TYPE 1 vs 2											-1108.65	218.29	-1537.2	-680.09	<.0001
Interaction											1048.79	299.77	460.27	1637.3	0.0005

## Sheet: ABS_FORCE Models
Table 2. Linear Mixed Model on ABS FORCE
	FAST					SLOW					ALL
	Estimate	Se	0.025	0.975	p-values	Estimate	Se	0.025	0.975	p-values	Estimate	Se	0.025	0.975	p-values
Intercept	780.14	88.6262	593.15	967.12	<.0001	454.59	38.5743	373.55	535.64	<.0001	722.24	39.2172	639.85	804.63	<.0001
Side A vs B	-34.4751	24.1287	-81.9334	12.9832	0.154	122.07	27.3609	68.2613	175.87	<.0001	-25.8113	27.6057	-80.0082	28.3856	0.3501
FIBER TYPE 1 vs 2											-268.61	28.3253	-324.22	-213.01	<.0001
Interaction											144.98	38.9019	68.6041	221.35	0.0002

## Sheet: MIN_FORCE Models
Table 3. Linear Mixed Model on MIN FORCE (Pca 9.0) (Resting Tension)
	FAST					SLOW					ALL
	Estimate	Se	0.025	0.975	p-values	Estimate	Se	0.025	0.975	p-values	Estimate	Se	0.025	0.975	p-values
Intercept	2.1629	0.1846	1.7733	2.5524	<.0001	3.9683	0.3493	3.2345	4.702	<.0001	2.0339	0.2438	1.5217	2.5461	<.0001
Side A vs B	-0.06436	0.1021	-0.2653	0.1365	0.529	0.8029	0.2241	0.3622	1.2435	0.0004	-0.01992	0.183	-0.3792	0.3393	0.9133
FIBER TYPE 1 vs 2											2.0157	0.1876	1.6473	2.384	<.0001
Interaction											0.7595	0.2578	0.2533	1.2657	0.0033

## Sheet: MAX_FORCE Models
Table 4. Linear Mixed Model on MAX FORCE (Pca 4.5)
	FAST					SLOW					ALL
	Estimate	Se	0.025	0.975	p-values	Estimate	Se	0.025	0.975	p-values	Estimate	Se	0.025	0.975	p-values
Intercept	126.93	4.3028	117.85	136.01	<.0001	95.8521	4.6198	86.1462	105.56	<.0001	124.84	4.1873	116.04	133.64	<.0001
Side A vs B	-2.4646	2.3946	-7.1746	2.2454	0.3041	6.7926	2.3844	2.1037	11.4816	0.0046	-2.0301	2.3996	-6.7411	2.6808	0.3978
FIBER TYPE 1 vs 2											-29.4497	2.4665	-34.2921	-24.6072	<.0001
Interaction											9.3183	3.3831	2.6763	15.9602	0.006

## Sheet: KTR Models
Table 5. Linear Mixed Model on Ktr
	FAST					SLOW					ALL
	Estimate	Se	0.025	0.975	p-values	Estimate	Se	0.025	0.975	p-values	Estimate	Se	0.025	0.975	p-values
Intercept	4.7358	0.1975	4.3191	5.1525	<.0001	1.1443	0.03491	1.071	1.2176	<.0001	4.7512	0.1142	4.5113	4.991	<.0001
Side A vs B	-0.02642	0.1234	-0.2691	0.2162	0.8305	-0.03284	0.02322	-0.07851	0.01283	0.1581	-0.02232	0.09295	-0.2048	0.1602	0.8103
FIBER TYPE 1 vs 2											-3.6413	0.09518	-3.8282	-3.4545	<.0001
Interaction											0.03302	0.1309	-0.224	0.29	0.8009

## Sheet: H Models
Table 6. Linear Mixed Model on h
	FAST					SLOW					ALL
	Estimate	Se	0.025	0.975	p-values	Estimate	Se	0.025	0.975	p-values	Estimate	Se	0.025	0.975	p-values
Intercept	2.4018	0.06087	2.2733	2.5302	<.0001	1.9698	0.0646	1.8341	2.1055	<.0001	2.3995	0.0579	2.2778	2.5211	<.0001
Side A vs B	0.008705	0.02501	-0.04048	0.05789	0.728	-0.02128	0.04231	-0.1045	0.06193	0.6153	-0.00503	0.03661	-0.07691	0.06684	0.8907
FIBER TYPE 1 vs 2											-0.4214	0.03761	-0.4953	-0.3476	<.0001
Interaction											-0.0248	0.05161	-0.1261	0.07652	0.631

## Sheet: Kd Models
Table 7. Linear Mixed Model on Kd
	FAST					SLOW					ALL
	Estimate	Se	0.025	0.975	p-values	Estimate	Se	0.025	0.975	p-values	Estimate	Se	0.025	0.975	p-values
Intercept	5.8812	0.0229	5.8329	5.9295	<.0001	5.8039	0.02894	5.7431	5.8647	<.0001	5.8685	0.02632	5.8132	5.9238	<.0001
Side A vs B	0.000146	0.008232	-0.01604	0.01634	0.9858	0.003978	0.01048	-0.01664	0.02459	0.7045	-0.00051	0.009682	-0.01952	0.0185	0.9578
FIBER TYPE 1 vs 2											-0.06328	0.00997	-0.08286	-0.04371	<.0001
Interaction											0.002778	0.01366	-0.02403	0.02959	0.8389
