# Supplementary material for: Intraoperative phrenic nerve stimulation to prevent diaphragm fiber weakness during thoracic surgery
Source: PLoS One. 2025 Apr 1;20(4):e0320936. doi: 10.1371/journal.pone.0320936 (PMC11961012; doi:10.1371/journal.pone.0320936)
Supplement: S2 Data — (XLSX) [file pone.0320936.s012.xlsx]

## Sheet: pSrX fiber data
Fiber #	pSr ratio	Gel	KTR pCa 4.5 (15C)
1	94	SLOW	1.1935
2	90	SLOW	1.1337
3	93	SLOW	1.436
4	92	SLOW	1.238
5	91	SLOW	1.2027
6	90	SLOW	1.1755
7	91	SLOW	1.3384
8	93	SLOW	0.84611
9	18	FAST	3.4895
10	10	FAST	3.3524
11	9	FAST	3.9499
12	15	FAST	3.4736
13	20	FAST	3.0313
14	96	SLOW	1.3867
15	29	FAST	7.028
16	25	FAST	4.8357
17	28	FAST	6.166
18	94	SLOW	1.4341
19	19	FAST	4.44915
20	19	FAST	7.5012
21	25	FAST	4.8555
22	20	FAST	7.4684
23	78	SLOW	1.9168
24	12	FAST	4.8657
25	103	SLOW	1.2839
26	40	FAST	7.2659
27	39	FAST	6.6249
28	22	FAST	4.6639
29	102	SLOW	1.2744
30	28	FAST	5.7841
31	80	SLOW	1.6141
32	102	SLOW	1.2301
33	23	FAST	3.3162
34	16	FAST	9.2728
35	100	SLOW	1.4587
36	9	FAST	4.7799
37	16	2 BANDS	4.0423
38	100	SLOW	1.3889
39	16	2 BANDS	3.8067
40	28	FAST	4.3342
41	102	SLOW	1.3874
42	27	FAST	4.8289
43	18	FAST	3.829
44	20	FAST	4.5244
45	100	SLOW	1.3088
46	31	FAST	5.5283
47	35	FAST	9.3823
48	34	FAST	5.0412
49	86	SLOW	1.5074
50	11	FAST	3.5194
51	39	FAST	9.2956
52	25	FAST	4.7203
53	99	SLOW	1.1706
54	22	FAST	3.9657
55	104	2 BANDS	1.1503
56	19	2 BANDS	4.7115
57	99	SLOW	1.2354
58	38	FAST	5.9773
59	102	SLOW	1.1826
60	102	SLOW	1.2736
61	39	FAST	5.8932
62	102	SLOW	1.2079
63	102	SLOW	0.98788
64	28	FAST	4.6504
65	102	SLOW	1.16565
66	27	FAST	5.6699
67	99	SLOW	1.2372
68	33	FAST	5.2579
69	27	FAST	5.1286
70	100	SLOW	1.151
71	17	FAST	5.7146
72	33	FAST	4.3511
73	103	SLOW	1.1233
74	NO PSR	SLOW	1.0814
75	103	SLOW	1.0415
76	23	FAST	4.9573
77	100	SLOW	1.6311
78	NO PSR	SLOW	0.92862
79	100	SLOW	1.3101
80	98	SLOW	1.95571
81	99	SLOW	1.0638
82	101	SLOW	1.0261
83	75	SLOW	1.1261
84	102	SLOW	1.2066
85	NO PSR	SLOW	1.1307
86	102	SLOW	1.0626
87	21	FAST	4.6359
88	101	SLOW	0.92641
89	100	SLOW	1.3146
90	21	FAST	3.7353
91	100	SLOW	1.2381
92	27	FAST	4.0192
93	103	SLOW	1.2085
94	17	FAST	4.3434
95	102	SLOW	1.3313
96	11	FAST	3.2859
97	100	SLOW	1.3664
98	37	FAST	6.2287
99	102	SLOW	1.3194
100	21	FAST	4.4087
101	103	SLOW	1.2547
102	102	SLOW	1.3607
103	101	SLOW	1.3122
104	103	SLOW	1.3504
105	18	FAST	4.069
106	91	SLOW	1.2325
107	NO PSR	SLOW	1.1037
108	102	SLOW	1.2293
109	19	FAST	4.1195
110	103	SLOW	0.84806
111	19	FAST	4.4198
112	99	SLOW	1.1209
113	17	FAST	3.518
114	101	SLOW	1.2132
115	13	FAST	3.2688
116	99	SLOW	1.453
117	33	FAST	4.7809
118	101	SLOW	0.81976
119	101	SLOW	1.1117
120	103	SLOW	1.2447
121	99	SLOW	1.3375
122	79	2 BANDS	2.8598
123	103	SLOW	1.6284
124	24	FAST	4.7738
125	97	SLOW	0.95787
126	48	FAST	6.4798
127	98	SLOW	1.1383
128	73	2 BANDS	3.3095
129	95	SLOW	0.68528
130	83	2 BANDS	1.9915
131	99	SLOW	1.2115
132	38	FAST	4.7523
133	102	SLOW	1.3007
134	101	SLOW	1.425
135	45	FAST	6.3562
136	101	SLOW	1.1841
137	101	SLOW	1.6426
138	62	FAST	10.76
139	103	SLOW	1.6212
140	42	FAST	6.7635
141	96	SLOW	0.99196
142	42	FAST	5.4261
143	91	SLOW	1.3773
144	100	SLOW	1.2367
145	104	SLOW	1.1983
146	36	FAST	5.3762
147	106	SLOW	1.0829
148	38	FAST	6.4727
149	100	SLOW	1.4635
150	102	SLOW	1.2543
151	37	2 BANDS	5.9493
152	99	SLOW	1.3149
153	50	FAST	5.4047
154	102	SLOW	1.1037
155	50	2 BANDS	5.3225
156	101	SLOW	1.0417
157	46	FAST	4.2382
158	101	SLOW	1.4036
159	44	FAST	4.5864
160	103	SLOW	1.4954
161	38	FAST	5.3321
162	104	SLOW	0.9135
163	30	FAST	4.4341
164	101	SLOW	1.232
165	32	FAST	4.5534
166	34	FAST	4.5954
167	28	FAST	3.0335
168	103	SLOW	1.4026
169	103	SLOW	1.3384
170	26	FAST	4.2501
171	103	SLOW	1.2873
172	30	FAST	4.9466
173	101	SLOW	0.91649
174	38	FAST	4.7338
175	100	SLOW	1.2842
176	48	FAST	5.7047
177	102	SLOW	1.3476
178	34	2 BANDS	4.7422
179	103	SLOW	1.39
180	28	FAST	4.8507
181	101	SLOW	1.1883
182	33	FAST	4.8785
183	44	FAST	4.7067
184	101	SLOW	1.0208
185	101	SLOW	1.1818
186	43	FAST	5.5962
187	103	SLOW	1.1862
188	46	FAST	6.1598
189	102	SLOW	1.1143
190	36	FAST	5.0537
191	105	SLOW	1.0894
192	25	FAST	4.1439
193	101	SLOW	1.1305
194	44	FAST	4.7524
195	109	SLOW	1.3044
196	39	FAST	4.3584
197	102	SLOW	1.0801
198	34	FAST	4.4921
199	107	SLOW	0.86262
200	34	FAST	4.0557
201	97	SLOW	1.0571
202	54	FAST	7.4837
203	30	FAST	3.4853
204	33	FAST	3.1801
205	25	FAST	3.3269
206	40	FAST	4.0156
207	37	2 BANDS	3.62
208	NO PSR	SLOW	1.1106
209	35	FAST	3.8562
210	102	SLOW	1.1287
211	37	2 BANDS	4.2116
212	103	SLOW	0.91179
213	41	FAST	5.6058
214	92	SLOW	1.414
215	47	FAST	5.1849
216	101	SLOW	0.76933
217	51	FAST	4.9646
218	102	SLOW	0.79802
219	37	FAST	3.6944
220	103	SLOW	1.0908
221	32	FAST	3.2426
222	101	SLOW	0.78774
223	49	FAST	4.465
224	101	SLOW	0.92529
225	101	SLOW	0.80676
226	99	SLOW	0.89169
227	19	FAST	4.1856
228	100	SLOW	0.88612
229	23	FAST	5.23
230	99	SLOW	1.2143
231	31	FAST	6.7892
232	100	SLOW	1.2618
233	19	FAST	4.8203
234	16	FAST	3.9383
235	100	SLOW	1.1629
236	18	FAST	4.1761
237	17	FAST	3.8464
238	89	SLOW	0.83121
239	30	FAST	5.9639
240	90	SLOW	0.88155
241	96	SLOW	0.89221
242	97	NO BAND	0.96677
243	100	SLOW	0.83036
244	95	SLOW	1.187
245	87	SLOW	1.1895
246	30	FAST	5.9452
247	29	FAST	5.0421
248	25	FAST	4.3542
249	25	FAST	4.4273
250	101	SLOW	1.2463
251	100	SLOW	1.2259
252	27	FAST	5.2119
253	37	FAST	7.2339
254	100	SLOW	1.0929
255	21	FAST	4.3311
256	99	SLOW	0.79182
257	101	SLOW	1.0326
258	112	SLOW	1.1515
259	18	FAST	4.0594
260	21	FAST	4.0112
261	110	SLOW	0.72853
262	108	SLOW	0.72926
263	115	SLOW	1.0822
264	87	SLOW	1.0046
265	91	SLOW	1.2769
266	35	FAST	7.6162
267	101	SLOW	1.1873
268	15	FAST	3.7114
269	101	SLOW	1.1218
270	100	SLOW	1.1475
271	14	FAST	3.5831
272	13	FAST	4.1157
273	94	SLOW	1.0607
274	13	FAST	3.5553
275	110	SLOW	0.86643
276	29	FAST	4.7423
277	11	FAST	3.5857
278	15	FAST	4.3082
279	22	FAST	4.3325
280	97	SLOW	1.1129
281	22	FAST	5.1221
282	19	FAST	4.0476
283	20	FAST	3.5735
284	15	FAST	3.8227
285	15	FAST	3.7082
286	16	FAST	3.9583
287	32	FAST	4.6272
288	13	FAST	3.3537
289	10	FAST	3.3371
290	17	FAST	4.189
291	29	FAST	6.3842
292	99	SLOW	0.92469
293	100	SLOW	1.1151
294	100	SLOW	1.1346
295	97	SLOW	1.0494
296	34	FAST	6.4149
297	97	SLOW	1.0287
298	19	FAST	3.8931
299	37	FAST	6.1363
300	13	FAST	2.9578
301	20	FAST	3.5792
302	40	FAST	6.0368
303	103	SLOW	0.97801
304	96	SLOW	0.79662
305	16	FAST	3.2837
306	97	SLOW	0.8362
307	100	SLOW	1.026
308	100	SLOW	1.1585
309	100	SLOW	1.1705
310	40	FAST	6.0993
311	15	FAST	3.7016
312	100	SLOW	1.2594
313	99	SLOW	1.1662
314	32	FAST	7.0538
315	24	FAST	4.3391
316	24	FAST	5.5338
317	11	FAST	2.499
318	21	FAST	4.2847
319	101	SLOW	1.1307
320	33	FAST	7.2771
321	44	FAST	6.227
322	18	FAST	3.5457
323	96	SLOW	1.1376
324	104	SLOW	1.2048
325	103	SLOW	1.1421
326	100	SLOW	1.1493
327	12	FAST	3.9159
328	23	FAST	4.1202
329	100	SLOW	1.1705
330	22	FAST	3.7217
331	102	SLOW	1.2474
332	99	SLOW	0.79233
333	101	SLOW	0.83132
334	101	SLOW	0.90438
335	13	FAST	3.2781
336	21	FAST	3.8953
337	11	FAST	2.2547
338	19	FAST	4.5015
339	91	SLOW	1.1768
340	13	2 BANDS	4.0947
341	99	SLOW	0.89795
342	105	SLOW	1.179
343	15	FAST	3.1483
344	105	SLOW	1.0741
345	33	FAST	3.7763
